# Supplementary material for: Identification of Early Esophageal Cancer by Semantic Segmentation
Source: J Pers Med. 2022 Jul 25;12(8):1204. doi: 10.3390/jpm12081204 (PMC9331549; doi:10.3390/jpm12081204)
Supplement: Supplementary file 1 [file jpm-12-01204-s001.zip]

Archive with 1 entries (1 files):
- jpm-1769698-supplementary.pdf
